# Supplementary material for: Towards High Efficiency and Rapid Production of Room-Temperature Liquid Metal Wires Compatible with Electronic Prototyping Connectors
Source: Micromachines (Basel). 2023 Dec 12;14(12):2227. doi: 10.3390/mi14122227 (PMC10745818; doi:10.3390/mi14122227)
Supplement: Supplementary file 1 [file micromachines-14-02227-s001.zip]

Archive with 3 entries (3 files):
- EGaIn Strain tests.mp4
- R3VAMP testing.mp4
- Supporting Information.pdf
